# Supplementary material for: Results of a national UK physician reported survey of COVID-19 infection in patients with a myeloproliferative neoplasm
Source: Leukemia. 2021 Feb 12;35(8):2424–30. doi: 10.1038/s41375-021-01143-2 (PMC7880652; doi:10.1038/s41375-021-01143-2)
Supplement: Supplementary file 2 — Supplemental table 1 [file 41375_2021_1143_MOESM2_ESM.xlsx]

## Sheet: Data
Demographics						Haematological disease					Current treatment (at last follow up prior to covid-19 infection)										MPN Disease severity					Past medical history					Baseline bloods (at last follow up prior to covid-19 infection)													Bloods at diagnosis of covid-19
ID	Age	Sex (m/f)	Ethnicity	BMI	Blood group (ABO+/-)	MPN diagnosis (dropdown)	Date of diagnosis	Mutation	Other (insert details)	Abnormal karyotype	Active treatment (exc anti-platelets etc)	Active Medication/ venesection (1)	Dose (1)	Medication/ venesection (2)	Dose (2)	Previous treatment	Details	Antiplatelet (dropdown)	Anticoagulant (dropdown)	Additional immunosuppression (details)	Transfusion dependent	MPN associated thrombosis	MPN associated bleed	MPN phase at covid diagnosis (dropdown)	MF- DIPPS plus	Comorbidity 1	Comorbidity 2	Comorbidity 3	Comorbidity 4	Other (provide details)	Hb (g/L)	WCC	Neut	Lymph	Baso	Plt	PT	APTT	ALT	AST	LDH	CRP	Ferritin	Hb (g/L)	WCC	Neut	Lymph	Baso	Plt
EXAMPLE_01	65	m	White	31.2	O+	Primary MF	2017-12-25	JAK2 V617F		Not done	Active treatment	Ruxolitinib	25mg BD	Anagrelide	0.5mg OD	No	Hydroxycarbamide - 12 months	None	None		No	None	None	Chronic phase	Low	Hypertension	Diabetes	None	None		110	8.2	5	2	0.1	97	10.6	19.4	15	12				102	10.6	7.3	0.8	0.03	85
[truncated: 47 more columns]
